# Supplementary material for: Ergonomic Analysis of Dental Work in Different Oral Quadrants: A Motion Capture Preliminary Study among Endodontists
Source: Bioengineering (Basel). 2024 Apr 19;11(4):400. doi: 10.3390/bioengineering11040400 (PMC11048138; doi:10.3390/bioengineering11040400)
Supplement: Supplementary file 1 [file bioengineering-11-00400-s001.zip]

Archive with 1 entries (1 files):
- bioengineering-2892901-supplementary.pdf
